# Supplementary material for: Stability Enhancement of a Dimeric HER2-Specific Affibody Molecule through Sortase A-Catalyzed Head-to-Tail Cyclization
Source: Molecules. 2021 May 12;26(10):2874. doi: 10.3390/molecules26102874 (PMC8150554; doi:10.3390/molecules26102874)
Supplement: Supplementary file 1 [file molecules-26-02874-s001.zip]

Archive with 1 entries (1 files):
- molecules-1188641-supplementary.pdf
